# Supplementary material for: Comparative Study of Molecular Mechanics Force Fields for β-Peptidic Foldamers: Folding and Self-Association
Source: J Chem Inf Model. 2023 Jun 6;63(12):3799–813. doi: 10.1021/acs.jcim.3c00175 (PMC10302482; doi:10.1021/acs.jcim.3c00175)
Supplement: Supplementary file 2 — ci3c00175_si_002.txt [file ci3c00175_si_002.txt]

Compound,SMILES
Peptide I,[H]N(C(=O)CC(N)CC)C(C)CC(=O)N([H])C(CC(=O)N([H])C(C)C(C(=O)N([H])C(CC(=O)N([H])C(C)CC(=O)N([H])C(CC(=O)O)CC(C)C)C(C)C)C)CC(C)C
Peptide II,[H]N(C(=O)CC(N([H])C(=O)C3CCCCC3(N([H])C(=O)C2CCCCC2(N([H])C(=O)CC(N([H])C(=O)C1CCCCC1([N+]))CCC[N+]=C(N)N)))CC(=O)[O-])C4CCCCC4(C(=O)N)
Peptide III,[H]N(C(=O)CC(N([H])C(=O)CC(N([H])C(=O)CC(N([H])C(=O)CC(N([H])C(=O)CC([N+])CCC[N+]=C(N)N)CC1=CC=C(O)C=C1)CO)CCC[N+]=C(N)N)CC2=CC=C(O)C=C2)C(CO)CC(=O)N([H])C(CC(=O)N([H])C(CC(=O)[O-])CC(=O)N)CCC[N+]=C(N)N
Peptide IV,[H]N(C(=O)CC(N([H])C(=O)CC(N([H])C(=O)CC(N([H])C(=O)CC(N([H])C(=O)CC(N([H])C(=O)CC(N([H])C(=O)CC(N([H])C(=O)CC([N+])CCC[N+])C(C)C)C)CCC(=O)[O-])C(C)C)C)CCC[N+])C(C)C)C(C)CC(=O)N([H])C(CC(=O)N([H])C(CC(=O)O)CC1=CC=C(O)C=C1)CCC(=O)[O-]CC
Peptide V,[H]N(C(=O)C(C)C(N([H])C(=O)C(C)C(N)C)C(C)C)CC(C(=O)N([H])C(CC(=O)N([H])C(C)C(C(=O)N([H])C(CC(C)C)C(C(=O)O)C)C)CCCCN)C(C)C
Peptide VI,[H]N(C(=O)C4CCCC4(N([H])C(=O)C3CCCC3(N([H])C(=O)C2CCCC2(N([H])C(=O)C1CCCC1([N+])))))C5CCCC5(C(=O)N)
Peptide VII,[H]N(C(=O)CC(N([H])C(=O)CC(N([H])C(=O)CC(N([H])C(=O)CC(N([H])C(=O)CC(N([H])C(=O)CC(N([H])C(=O)CC(N([H])C(=O)CC(N([H])C(=O)CC(N([H])C(=O)CC(N([H])C(=O)CC([N+])CCC(=O)[O-])CC(C)C)CCC[N+])CC1=CC=C(O)C=C1)CC(C)C)CC(=O)[O-])CC2=CC=C(O)C=C2)CC(C)C)CCC[N+])CCC)CC(C)C)C(CC(=O)[O-])CC(=O)[O-].CC[N+]
